# Supplementary material for: Toward Environmental Sustainability, Health, and Equity: How the Psychological Characteristics of College Students Are Reflected in Understanding Sustainable Development Goals
Source: Int J Environ Res Public Health. 2021 Aug 3;18(15):8217. doi: 10.3390/ijerph18158217 (PMC8346037; doi:10.3390/ijerph18158217)
Supplement: Supplementary file 1 [file ijerph-18-08217-s001.zip]

Archive with 1 entries (1 files):
- ijerph-1295556-supplementary.pdf
